# Supplementary material for: Novel Metabolites from the Marine-Derived Fungus Peniophora sp. SCSIO41203 Show Promising In Vitro Antitumor Activity as Methuosis Inducers in PC-3 Cells
Source: Mar Drugs. 2024 May 14;22(5):218. doi: 10.3390/md22050218 (PMC11123344; doi:10.3390/md22050218)
Supplement: Supplementary file 1 [file marinedrugs-22-00218-s001.zip]

Archive with 1 entries (1 files):
- marinedrugs-2996198-supplementary.pdf
